# Supplementary material for: Tibolone Pre-Treatment Ameliorates the Dysregulation of Protein Translation and Transport Generated by Palmitic Acid-Induced Lipotoxicity in Human Astrocytes: A Label-Free MS-Based Proteomics and Network Analysis
Source: Int J Mol Sci. 2022 Jun 9;23(12):6454. doi: 10.3390/ijms23126454 (PMC9223656; doi:10.3390/ijms23126454)
Supplement: Supplementary file 1 [file ijms-23-06454-s001.zip]

Archive with 1 entries (1 files):
- ijms-1726735-supplementary.pdf
